# Supplementary material for: Impaired nuclear PTEN function drives macrocephaly, lymphadenopathy and late-onset cancer in PTEN hamartoma tumour syndrome
Source: Dis Model Mech. 2026 Jan 7;19(1):dmm052527. doi: 10.1242/dmm.052527 (PMC12817337; doi:10.1242/dmm.052527)
Supplement: Table S1. Clinical findings of PHTS patients with nuclear excluded but catalytically active PTEN variants [file dmm-19-052527-TableS1.xlsx]

## Sheet: Table S1
Table S1: Clinical findings of PHTS patients with nuclear excluded but catalytically active PTEN variants
PTEN variant						PHTS patient data
Amino acid change	Nucleotide change	HGVS nomenclature	ClinVar ID	ClinVar classification	Reference for nuclear exclusion	Patient ID assigned for this study only	Gender	Age	Clinical phenotypes	Other genetic alterations	Additional notes	Reference for patient data
p. Lys 13Glu (K13E)	c.37A>G	NM_000314.8(PTEN):c.37A>G (p.Lys13Glu)	VCV000988004	Likely pathogenic	1	P035	NR	NR	Macrocephaly, mucocutaneous lesions, facial papules, oral papillomas, acral keratoses, GI polyps, genitourinary lesions, benign thyroid lesions			7
						P036	NR	NR	Macrocephaly, mucocutaneous lesions, facial papules, oral papillomas, acral keratoses, benign thyroid lesions, lung cancer			7
						P037	Male	NR	Macrocephaly, Mucocutaneous lesions, oral papillomas, penile freckling, vascular lesions/lipomas			7
						P038	Female	8 years	Macrocephaly, DD, ASD			8
p. Thre26Ile (T26I)	c.77C>T	NM_000314.8(PTEN):c.77C>T (p.Thr26Ile)	VCV000189399	Pathogenic/likely pathogenic	2	P039	Male	11years	Macrocephaly, ASD, MR, macular pigmentation of penis, bilateral gynecomastia, musculoskeletal alteration, obesity			9
						P040	Female	1year	Macrocephaly, DD, capillary malformations on the limbs, facial AVM,			10
p.Ile101Thr (I101T)	c.302T>C	NM_000314.8(PTEN):c.302T>C (p.Ile101Thr)	VCV000822660	Pathogenic/likely pathogenic	3	P041	Female	6 years	DD, tricholemmoma			11
						P042	Male	6 years	Macrocephaly, DD, frequent upper respiratory tract infections, hypogammaglobulinemia			12
						P043	Male	3 years	Macrocephaly, DD			13
						P044	Male	10 years	Macrocephaly, DD, ASD,overgrowth			3
						P045	Female	3 years	Macrocephlay, DD, ASD, dysmorphic features, generalized overgrowth, hemangioma of skin			14
						P046	Female	3 years	Macrocephaly, enlarged perivascular spaces as seen on MRI, lumbar hypochromic spot			15
						One additional patient reported with this mutation , no phenotypic data avaialble						16
p.Tyr177Asn (Y177N)	c.529T>A	NM_000314.8(PTEN):c.529T>A (p.Tyr177Asn)	VCV000873327	Variant of unknown significance	2	P047	Male	5 years	Macrocephaly, motor delay			9
p.Phe241Ser (F241S)	c.722T>C	NM_000314.8(PTEN):c.722T>C (p.Phe241Ser)	VCV000007850	Likely pathogenic	4	P048	Male	2 years	DD, ASD, overgrowth, penile freckling			17
						P049	Male	15 years	Macrocephaly, joint hypermobility, DD, thyroid nodule, cutaneous features			this study, PHTS Patient Registry UK (https://www.phts.org.uk)
p.Asp252Gly (D252G)	c.755A>G	NM_000314.8(PTEN):c.755A>G (p.Asp252Gly)	VCV000007849	Pathogenic	4	P050	Male	3 years	Macrocephaly, DD, ASD			17
						P051	NR	NR	Macrocephaly, mucocutaneous lesions, facial papules, oral papillomas			7
p.Gln261Glu (Q261E)	c.781C>G	NM_000314.8(PTEN):c.781C>G (p.Gln261Glu)	VCV000873325	Variant of unknown significance	2	P052	Male	34 years	Macrocephaly, lipomas, penile freckling, colorectal polyps, general overgrowth.			9
p.Trp274Leu (W274L)	c.821G>T	NM_000314.8(PTEN):c.821G>T (p.Trp274Leu)	VCV000427600	Pathogenic/likely pathogenic	4	P053	Female	6 years	Macrocephaly, DD, scoliosis			18,19
						P054	Female	NR	Macrocephaly, DD		mother of P046	19
p.Asn276Ser (N276S)	c.827A>G	NM_000314.8(PTEN):c.827A>G (p.Asn276Ser)	VCV002502345	Pathogenic	4	P055	NR	NR	Macrocephaly, ASD			20
p.Thr277Ala (T277A)	c.829A>G	NM_000314.8(PTEN):c.829A>G (p.Thr277Ala)	VCV000571869	Pathogenic	5	P056	Male	9 years	Macrocephaly, general developmental disorder, speech delay, general overgrowth			9
p.Lys289Glu (K289E)	c.865A>G	NM_000314.8(PTEN):c.865A>G (p.Lys289Glu)	VCV000142912	Variant of unknown significance	1	P057	Female	40 years	Facial papillomas, fibrocystic disease in the breast, lipoma, hamartomatous polyps in the stomach, GI polyps and GI adenoma			21
						P058	Female	14 years	Facial papillomas, lipoma, hamartomatous polyps in the stomach, GI polyps			21
p.Asp310Gly (D310G)	c.929A>G	NM_000314.8(PTEN):c.929A>G (p.Asp310Gly)	VCV000566673	Likely pathogenic	2	P059	Male	29 years	Macrocephaly, papules, palmoplantar keratoses, thyroid adenomas, papillary-follicular thyroid cancer, GI polyps , testicular cancer.			9
p.Phe341Val (F341V)	c.1021T>G	NM_000314.8(PTEN):c.1021T>G (p.Phe341Val)	VCV000495806	Conflicting classifications of pathogenicity	6	One patient reported with this mutation, no patient phenotypic data available						22
DD: developmental delay
MR: Mental retardation
ASD: autism spectrum discorder
LDD: Lhermitte Duclos Disease
GI: gastrointestinal
References
1. Trotman, L.C. et al. Ubiquitination regulates PTEN nuclear import and tumor suppression. Cell 128, 141-56 (2007).
2. Torices, L. et al. Functional analysis of PTEN variants of unknown significance from PHTS patients unveils complex patterns of PTEN biological activity in disease. Eur J Hum Genet 31, 568-577 (2023).
3. Wong, C.W. et al. Identification of a PTEN mutation with reduced protein stability, phosphatase activity, and nuclear localization in Hong Kong patients with autistic features, neurodevelopmental delays, and macrocephaly. Autism Res 11, 1098-1109 (2018).
4. Fricano-Kugler, C.J. et al. Nuclear Excluded Autism-Associated Phosphatase and Tensin Homolog Mutations Dysregulate Neuronal Growth. Biol Psychiatry 84, 265-277 (2018).
5. Yang, J.M. et al. Characterization of PTEN mutations in brain cancer reveals that pten mono-ubiquitination promotes protein stability and nuclear localization. Oncogene 36, 3673-3685 (2017).
6. Caserta, E. et al. Noncatalytic PTEN missense mutation predisposes to organ-selective cancer development in vivo. Genes Dev 29, 1707-20 (2015).
7. Bubien, V. et al. High cumulative risks of cancer in patients with PTEN hamartoma tumour syndrome. J Med Genet 50, 255-63 (2013).
8. Monies, D. et al. Lessons Learned from Large-Scale, First-Tier Clinical Exome Sequencing in a Highly Consanguineous Population. Am J Hum Genet 104, 1182-1201 (2019).
9. Pena-Couso, L. et al. Considerations on diagnosis and surveillance measures of PTEN hamartoma tumor syndrome: clinical and genetic study in a series of Spanish patients. Orphanet J Rare Dis 17, 85 (2022).
10. Busa, T. et al. Clinical presentation of PTEN mutations in childhood in the absence of family history of Cowden syndrome. Eur J Paediatr Neurol 19, 188-92 (2015).
11. Plamper, M. et al. Thyroid disease in children and adolescents with PTEN hamartoma tumor syndrome (PHTS). Eur J Pediatr 177, 429-435 (2018).
12. Driessen, G.J. et al. Increased PI3K/Akt activity and deregulated humoral immune response in human PTEN deficiency. J Allergy Clin Immunol 138, 1744-1747 e5 (2016).
13. Vanderver, A. et al. Characteristic brain magnetic resonance imaging pattern in patients with macrocephaly and PTEN mutations. Am J Med Genet A 164A, 627-33 (2014).
14. Mighell, T.L., Thacker, S., Fombonne, E., Eng, C. & O'Roak, B.J. An Integrated Deep-Mutational-Scanning Approach Provides Clinical Insights on PTEN Genotype-Phenotype Relationships. Am J Hum Genet 106, 818-829 (2020).
15. Ciaccio, C. et al. Clinical spectrum of PTEN mutation in pediatric patients. A bicenter experience. Eur J Med Genet 62, 103596 (2019).
16. Pilarski, R., Stephens, J.A., Noss, R., Fisher, J.L. & Prior, T.W. Predicting PTEN mutations: an evaluation of Cowden syndrome and Bannayan-Riley-Ruvalcaba syndrome clinical features. J Med Genet 48, 505-12 (2011).
17. Hansen-Kiss, E. et al. A retrospective chart review of the features of PTEN hamartoma tumour syndrome in children. J Med Genet 54, 471-478 (2017).
19. McBride, K.L. et al. Confirmation study of PTEN mutations among individuals with autism or developmental delays/mental retardation and macrocephaly. Autism Res 3, 137-41 (2010).
20. Orrico, A. et al. Novel PTEN mutations in neurodevelopmental disorders and macrocephaly. Clin Genet 75, 195-8 (2009).
21. Chi, S.G. et al. Mutational abrogation of the PTEN/MMAC1 gene in gastrointestinal polyps in patients with Cowden disease. Gastroenterology 115, 1084-9 (1998).
22. Waite, K.A. & Eng, C. Protean PTEN: form and function. Am J Hum Genet 70, 829-44 (2002).
