# Supplementary material for: Impaired nuclear PTEN function drives macrocephaly, lymphadenopathy and late-onset cancer in PTEN hamartoma tumour syndrome
Source: Dis Model Mech. 2026 Jan 7;19(1):dmm052527. doi: 10.1242/dmm.052527 (PMC12817337; doi:10.1242/dmm.052527)
Supplement: Table S2. Clinical findings of PHTS patients with PTEN-R173 mutations [file dmm-19-052527-TableS2.xlsx]

## Sheet: Table S2
Table S2: Clinical findings of PHTS patients with PTEN-R173 mutations
PTEN variant					PHTS patient data						References
Amino acid change	Nucleotide change	HGVS nomenclature	ClinVar ID	ClinVar classification	Patient ID assigned for this study only	Gender	Age	Clinical phenotypes	Other genetic alterations	Additional notes
p.Arg173Cys (R173C)	c.517C>T	NM_000314.8(PTEN):c.517C>T (p.Arg173Cys)	VCV000189500	Pathogenic	P001	Female	8 years	Macrocephaly, DD, ASD			1, clinical phenotypes updated for this study by Dr Katherine Lachlan
					P002	Male	13 years	Macrocephaly, MR/DD and penile freckling			2
					P003	Female	29 years	Macrocephaly, Endometrial polyp, hyperpigmentation, ovarian cysts, skin Tag			3
					P004	Female	59 years	Macrocephaly, atypical ductal breast hyperplasia, benign ovarian neoplasm, breast fibrocystic disease, ductal breast carcinoma, fibroadenoma of breast, follicular thyroid carcinoma, GI Polyp, goiter, noninfiltrating intraductal carcinoma, ovarian cysts, uterine fibroids, visceral hemangioma			3
					P005	Male	19 years	Macrocephaly, DD, MR, acral keratoses, benign neoplasm of skin, Tan Macules on glans penis and penile shaft			3
					P006	Female	63 years	Macrocephaly, breast disease benign, endometrial polyp, hemangioma of skin, malignant neoplasm of ovary, malignant neoplasm of skin, polyp hyperplastic benign, skin tag, thyroid nodule, uterine fibroids			3
					P007	Male	40 years	Macrocephaly, skin tag, Tan Macules on glans penis and penile shaft			3
					P008	Male	15 years	Macrocephaly, ASD, DD, Tan Macules on glans penis and penile shaft			3
					P009	Male	4 years	Macrocephaly, ASD, dysmorphic features, DD, Tan Macules on glans penis and penile shaft			3
					P010	Female	2 years	Macrocephaly, DD, ASD, Cafe-au-Lait spots			3
					P011	Female	12 years	Macrocephaly, DD			4
					P012	Male	43 years	Macrocephaly, colon adenoma, left ventricular noncompaction cardiomyopathy			5
					P013	Male	NR	Macrocephaly	GATA4 c.778 C>T,p.Arg260Trp JPH2, c.572 C>G, p.Pro191Arg	Son of P012	5
					P014	Male	1 year	Macrocephaly, Gorham–Stout phenomenon, fatal chylothorax, lymphatic malformation in thorax, venous malformation of liver and spleen years	FLT4 c.2180C>T ,p.Ala727Val	patient died of respiratory insufficiency at 2	6
					P015	Female	NR	Macrocephaly, fibrocystic disease of the breast, thyroid adenomas, subcutaneous hamartomas	FLT4 c.2180C>T ,p.Ala727Val	Mother of patient P014	6
					P016	Female	7 years	Macrocephaly	FLT4 c.2180C>T ,p.Ala727Val	Sibling of patient P014	6
					P017	Male	7 months	Macrocephaly	FLT4 c.2180C>T ,p.Ala727Val	Sibling of patient P014	6
					P018	Male	39 years	DD, GI polyps			this study, PHTS Patient Registry UK (https://www.phts.org.uk)
					P019	Male	11 years	Macrocephaly, thyroid cyst, GI polyps			this study, PHTS Patient Registry UK (https://www.phts.org.uk)
					P020	Male	22 years	Macrocephaly, DD, hypotonia, thyroid cysts, oral papillomas, multiple skin lesions			this study, patient information provided by Dr Katherine Lachlan
					P021	Female	38 years	Macrocephaly, severe learning difficulties, acral keratosis, hypothyroidism, thyroid colloid nodules. Patient is asthmatic and on inhalers. Patient has had tonsillectomy and bilateral mastectomy			this study, patient information provided by Dr Isra Mohammed
					Additional 3 patients reported with this mutation , no phenotypic data avaialble						7-9
p.Arg173His (R173H)	c.518G>A	NM_000314.8(PTEN):c.518G>A (p.Arg173His)	VCV000376032	Pathogenic/likely pathogenic	P022	Male	9 years	Macrocephaly, DD, ASD, multiple cutaneous features			1, clinical phenotypes updated for this study by Dr Katherine Lachlan
					P023	Male	43 years	Macrocephaly, tongue lesions, penile macules, GI polyps			1
					P024	NR	NR	Macrocephaly, MR/DD			10
					P025	Male	10	Macrocephaly, ASD, DD			4,11
					P026	Male	NR	Macrocephaly		Father of patient PO25	11
					P027	Male	8 years	Macrocephaly, DD, ASD			4,11
					P028	Female	10 years	Macrocephaly, DD, Cafe-au-Lait spots, diffuse goiter		Sibling of patient PO27	2
					P029	Female	54 years	Invasive ductal carcinoma and ductal carcinoma in-situ of the breast		only breast cancer data available	12
					P030	Male	3 years	Macrocephaly, DD, overgrowth, hypotonia			13
					P031	Male	4 years	Macrocephaly, DD, abnormal adenoids and tonsils, tongue papules, venous haemangioma			14
					P032	Female	35 years	Macrocephaly, ovarian cysts, joint hypermobility			15
					One additional patient reported with this mutation , no phenotypic data avaialble						16
p.Arg173Pro (R173P)	c.518G>C	NM_000314.8(PTEN):c.518G>C (p.Arg173Pro)	VCV000185195	Pathogenic/likely pathogenic	P033	Female	42 years	Macrocephaly, LDD, MR, DD, benign thyroid tumour, mucocutaneous lesions, facial papules, acral keratosis, palmoplantar keratoses, fibromas			17
					P034	Female	6 years	Macrocephaly, alopecia, nephritis, oral ulcers, submandibular lymphadenopathy, hepatosplenomegaly, haemagiomas, monogenic systemic lupus erythromatosis	TALDO1 c.793C del: p. Gln265f		18
DD: developmental delay
MR: Mental retardation
ASD: autism spectrum discorder
LDD: Lhermitte Duclos Disease
GI: gastrointestinal
References
1. Lachlan, K.L., Lucassen, A.M., Bunyan, D. & Temple, I.K. Cowden syndrome and Bannayan Riley Ruvalcaba syndrome represent one condition with variable expression and age-related penetrance: results of a clinical study of PTEN mutation carriers. J Med Genet 44, 579-85 (2007).
2. Tan, W.H. et al. The spectrum of vascular anomalies in patients with PTEN mutations: implications for diagnosis and management. J Med Genet 44, 594-602 (2007).
3. Mighell, T.L., Thacker, S., Fombonne, E., Eng, C. & O'Roak, B.J. An Integrated Deep-Mutational-Scanning Approach Provides Clinical Insights on PTEN Genotype-Phenotype Relationships. Am J Hum Genet 106, 818-829 (2020).
4. Hansen-Kiss, E. et al. A retrospective chart review of the features of PTEN hamartoma tumour syndrome in children. J Med Genet 54, 471-478 (2017).
5. Tang, V.T., Arscott, P., Helms, A.S. & Day, S.M. Whole-Exome Sequencing Reveals GATA4 and PTEN Mutations as a Potential Digenic Cause of Left Ventricular Noncompaction. Circ Genom Precis Med 11, e001966 (2018).
6. Hopman, S.M. et al. PTEN hamartoma tumor syndrome and Gorham-Stout phenomenon. Am J Med Genet A 158A, 1719-23 (2012).
7. Heald, B. et al. Frequent gastrointestinal polyps and colorectal adenocarcinomas in a prospective series of PTEN mutation carriers. Gastroenterology 139, 1927-33 (2010).
8. Tatton-Brown, K. et al. Mutations in Epigenetic Regulation Genes Are a Major Cause of Overgrowth with Intellectual Disability. Am J Hum Genet 100, 725-736 (2017).
9. Kosaki, R. et al. Consecutive medical exome analysis at a tertiary center: Diagnostic and health-economic outcomes. Am J Med Genet A 182, 1601-1607 (2020).
10. Bubien, V. et al. High cumulative risks of cancer in patients with PTEN hamartoma tumour syndrome. J Med Genet 50, 255-63 (2013).
11. McBride, K.L. et al. Confirmation study of PTEN mutations among individuals with autism or developmental delays/mental retardation and macrocephaly. Autism Res 3, 137-41 (2010).
12. Brewer, T., Yehia, L., Bazeley, P. & Eng, C. Exome sequencing reveals a distinct somatic genomic landscape in breast cancer from women with germline PTEN variants. Am J Hum Genet 109, 1520-1533 (2022).
13. Schwab, J.G., Pena, L., Waggoner, D. & Pytel, P. Two Children with macrocephaly, developmental delay, and PTEN mutation. Clin Pediatr (Phila) 48, 89-92 (2009).
14. Comeau, D., Allain, V., Maillet-Lebel, N. & Ben Amor, M. Novel dermatological and skeletal features associated with PTEN variant in PTEN hamartoma tumor syndrome. Eur J Med Genet 66, 104798 (2023)
15. van der Velden, J.J., Vreeburg, M., Smeets, E.E., Schrander-Stumpel, C.T. & van Steensel, M.A. Skin abnormalities in individuals with macrocephaly: Cowden disease from a dermatologist's point of view. Int J Dermatol 47 Suppl 1, 45-8 (2008).
16. Pilarski, R., Stephens, J.A., Noss, R., Fisher, J.L. & Prior, T.W. Predicting PTEN mutations: an evaluation of Cowden syndrome and Bannayan-Riley-Ruvalcaba syndrome clinical features. J Med Genet 48, 505-12 (2011).
17. Kirches, E. et al. Lhermitte-Duclos disease caused by a novel germline PTEN mutation R173P in a patient presenting with psychosis. Neuropathol Appl Neurobiol 36, 86-9 (2010).
18. Al-Mayouf, S.M., AlTassan, R.S. & AlOwain, M.A. Systemic lupus erythematosus in a girl with PTEN variant and transaldolase deficiency: a novel phenotype. Clin Rheumatol 39, 3511-3515 (2020).
