# Supplementary material for: Impaired nuclear PTEN function drives macrocephaly, lymphadenopathy and late-onset cancer in PTEN hamartoma tumour syndrome
Source: Dis Model Mech. 2026 Jan 7;19(1):dmm052527. doi: 10.1242/dmm.052527 (PMC12817337; doi:10.1242/dmm.052527)
Supplement: Table S3. Reason for euthanasia of Pten+/+, Pten+/- and Pten+/R173C mice [file dmm-19-052527-TableS3.xlsx]

## Sheet: Table S3
Table S3: Reason for euthanasia of Pten+/+, Pten+/- and Pten+/R173C mice
	Pten+/+					Pten+/-					Pten+/R173C
Reason for euthanasia	Palpable masses	Ill health	Both masses & ill health	Found dead	End of study	Palpable masses	Ill health	Both masses & ill health	Found dead	End of study	Palpable masses	Ill health	Both masses & ill health	Found dead	End of study
Female	0/32	12/32	0/32	0/32	20/32	15/19	4/19	0/19	0/19	0/19	13/26	12/26	1/26	0/26	0/26
	0	0.37	0	0	0.63	0.79	0.21	0	0	0	0.5	0.46	0.04	0	0
Male	0/25	15/25	0/25	0/25	10/25	14/19	5/19	0/19	0/19	0/19	4/19	11/19	0/19	0/19	4/19
	0	0.6	0	0	0.4	0.74	0.26	0	0	0	0.21	0.58	0	0	0.21
