# Supplementary material for: Impaired nuclear PTEN function drives macrocephaly, lymphadenopathy and late-onset cancer in PTEN hamartoma tumour syndrome
Source: Dis Model Mech. 2026 Jan 7;19(1):dmm052527. doi: 10.1242/dmm.052527 (PMC12817337; doi:10.1242/dmm.052527)
Supplement: Table S4. Frequency and grade of lesions in male mice [file dmm-19-052527-TableS4.xlsx]

## Sheet: Table S4
Table S4: Frequency and grade of lesions in male mice
				Frequency and grade of lesions in male mice
				Pten+/+		Pten+/-		Pten+/R173C
			Median survival age	681 days		310 days		585 days
	Tissue	Finding	Site	Incidence	%	Incidence	%	Incidence	%
	Small intestine	Hyperplasia	Focal and crypt	1/16	6.2	5/18	27.7	2/14	14.2
		Adenoma		0/16	0	3/18	16.6	0/14	0
	Stomach	Hyperplasia	Glandular	9/16	56.2	5/18	27.7	6/14	42.8
	Thyroid	Hyperplasia, focal		0/13	0	11/18	61.1	0/13	0
		Adenoma		0/13	0	8/18	44.4	0/13	0
		cytoplasmic inclusions		0/13	0	0/18	0	1/13	7.6
	Adrenal gland	Hyperplasia	Medulla	2/16	15.3	2/17	11.7	2/13	15.3
		Hyperplasia	Subcapsular	1/16	7.6	0/17	0	0/13	0
		Phaeochromocytoma		0/16	0	14/17	82.3	9/13	69.2
	Lung	Bronchioalveolar adenoma		2/16	12.5	0/18	0	5/14	35.7
		Bronchoalevolar carcinoma		3/16	18.7	0/18	0	0/14	0
	Prostate	LG-PINs		1/16	0	4/17	23.5	4/14	28.5
		HG-PINs		0/16	0	6/17	35.2	0/14	0
		Adencocarcinoma		0/16	0	1/17	5.8	0/14	0
