# Supplementary material for: Impaired nuclear PTEN function drives macrocephaly, lymphadenopathy and late-onset cancer in PTEN hamartoma tumour syndrome
Source: Dis Model Mech. 2026 Jan 7;19(1):dmm052527. doi: 10.1242/dmm.052527 (PMC12817337; doi:10.1242/dmm.052527)
Supplement: Table S5. Frequency and grade of lesions in female mice [file dmm-19-052527-TableS5.xlsx]

## Sheet: Table S5
Table S5: Frequency and grade of lesions in female mice
			Frequency and grade of lesions in female mice
			Pten+/+		Pten+/-		Pten+/R173C
		Median survival age	Undefined		179 days		302 days
Tissue	Finding	Site	Incidence	%	Incidence	%	Incidence	%
Small intestine	Hyperplasia	Focal and crypt	1/23	4.3	6/19	31.5	0/22	0
	Adenoma		0/23	0	4/19	21	0/22	0
Stomach	Hyperplasia	Glandular	12/23	52.1	3/19	15.7	7/22	31.8
Thyroid	Hyperplasia, focal		0/18	0	4/15	26.6	0/19	0
	Adenoma		0/18	0	3/15	20	0/19	0
	cytoplasmic inclusions		6/18	33.3	0/15	0	9/19	47.3
Adrenal gland	Hyperplasia	Medulla	0/17	0	3/18	16.6	1/19	5.2
	Hyperplasia	Subcapsular	6/17	35.2	1/18	5.5	4/19	21
	Phaeochromocytoma		0/17	0	12/18	66.6	5/19	26.3
Lung	Bronchioalveolar adenoma		3/23	13	0/18	0	0/22	0
	Bronchioalevolar carcinoma		1/23	4.3	0/18	0	0/22	0
Mammary	Lymphoid infiltrate		2/23	8.6	0/19	0	0/22	0
	Adenomyoepithelioma (AME)		0/23	0	2/19	10.4	0/22	0
	Malignant tumour		0/23	0	1/19	5.2	1/22	4.5
Uterus	Cystic hyperplasia	Endometrium	10/23	43.4	1/19	5.2	3/22	13.6
	Atypical hyperplasia	Endometrium	1/23*	4.3	19/19	100	1/28**	3.5
	Carcinoma	Endometrium	0/23	0	0/19	0	0/28	0
	Decidualisation	Focal	0/23	0	6/19	31.5	0/28	0
Ovary	Haemorrhagic cyst		2/21	9.5	0/19	0	0/28	0
	Cyst		2/21	9.5	1/19	5.2	0/22	0
* age of mouse was 647 days
**age of mouse was 300 days
