# Supplementary material for: Impaired nuclear PTEN function drives macrocephaly, lymphadenopathy and late-onset cancer in PTEN hamartoma tumour syndrome
Source: Dis Model Mech. 2026 Jan 7;19(1):dmm052527. doi: 10.1242/dmm.052527 (PMC12817337; doi:10.1242/dmm.052527)
Supplement: Table S6. Frequency and grade of genetic background specific and immune findings in male mice [file dmm-19-052527-TableS6.xlsx]

## Sheet: Table S6
	Table S6: Frequency and grade of genetic background specific and immune findings in male mice
				Frequency and grade of immune findings in male mice
				Pten+/+		Pten+/-		Pten+/R173C
			Median survival age	681 days		310 days		585 days
	Tissue	Finding	Site	Incidence	%	Incidence	%	Incidence	%
	Small intestine	Lymphoma		1/16	6.2	1/18	5.5	2/14	14.2
		Lymphoid Hyperplasia		0/16	0	0/18	0	1/14	7.1
	Large Intestine	Lymphoma		1/16	6.2	0/18	0	0/14	0
		Lymphoid Hyperplasia		0/16	0	0/18	0	0/14	0
	Pancreas	Lymphoma		0/16	0	0/18	0	1/14	7.1
		Lymphoid infiltrates		4/16	25	0/18	0	11/14	78.5
	Liver	Inflammatory cell infiltrate	Focal	4/16	25	2/18	11.1	3/14	21.4
		Inflammatory cell infiltrate	Periportal	0/16	0	0/18	0	0/14	0
		Lymphoid infiltrates	Perivascular	0/16	0	0/18	0	0/14	0
		Lymphoma		0/16	0	0/18	0	0/14	0
	Kidney	Inflammatory cell infiltrate	Pelvis	12/16	75	15/18	83.3	14/14	100
		Lymphoid infiltrates		0/16	0	0/18	0	0/14	0
		Lymphoma		0/16	0	0/18	0	0/14	0
	Lung	Lymphoid infiltrate	Peribronchiolar	7/16	43.7	4/18	22.2	9/14	64.2
		Lymphoma		0/16	0	0/18	0	1/14	7.1
	Spleen	Haematopoiesis, extramedullary		16/16	100	18/18	100	13/14	92.8
		Myelopoiesis		1/16	6.25	2/18	11.1	1/14	7.1
		Lymphoid hyperplasia		0/16	0	1/18	5.5	1/14	7.1
		Lymphoma		0/16	0	0/18	0	5/14	35.7
	Thymus	Lymphoid hyperplasia		2/13	15.3	5/15	33.3	8/9	88.8
		Lymphoma		0/13	0	0/15	0	0/9	0
	Prostate	Lymphoid infiltrate		1/16	6.25	0/18	0	3/14	21.4
		Lymphoma		0/16	0	0/18	0	0/14	0
	Lymph nodes	Lymphoid hyperplasia	all tissues	1/16	6.2	16/18	88.8	9/14	64.2
		Lymphoma		3/16	18.7	3/18	16.6	2/14	14.2
