# Supplementary material for: Impaired nuclear PTEN function drives macrocephaly, lymphadenopathy and late-onset cancer in PTEN hamartoma tumour syndrome
Source: Dis Model Mech. 2026 Jan 7;19(1):dmm052527. doi: 10.1242/dmm.052527 (PMC12817337; doi:10.1242/dmm.052527)
Supplement: Table S7. Frequency and grade of immune findings in female mice [file dmm-19-052527-TableS7.xlsx]

## Sheet: Table S7
	Table S7: Frequency and grade genetic background specific and immune findings in female mice
				Frequency and grade of immune findings in female mice
				Pten+/+		Pten+/-		Pten+/R173C
			Median survival age	Undefined		179 days		302 days
	Tissue	Finding	Site	Incidence	%	Incidence	%	Incidence	%
	Small intestine	Lymphoma		0/23	0	0/19	0	0/22	0
		Lymphoid Hyperplasia		0/23	0	0/19	0	3/22	13.6
	Large intestine	Lymphoma		0/23	0	0/19	0	0/22	0
		Lymphoid Hyperplasia		0/23	0	0/19	0	2/22	9
	Pancreas	Lymphoma		0/23	0	0/19	0	0/22	0
		Lymphoid infiltrate		14/23	60.8	1/19	5.2	15/22	68.1
	Liver	Inflammatory cell infiltrate	Focal	8/23	34.7	5/19	26.3	1/22	4.5
		Inflammatory cell infiltrate	Periportal	0/23	0	0/19	0	0/22	0
		Lymphoid infiltrates	Perivascular	2/23	8.6	0/19	0	7/22	31.8
		Lymphoma		1/23	4.3	0/19	0	0/22	0
	Kidney	Inflammatory cell infiltrate	Pelvis	20/23	86.9	12/15	80	18/22	81.8
		Lymphoid infiltrates		0/23	0	0/15	0	6/22	27.2
		Lymphoma		1/23	4.3	0/15	0	0/22	0
	Lung	Lymphoid infiltrate	Peribronchiolar	17/23	73.9	3/18	16.6	21/22	95.4
		Lymphoma		2/23	8.6	0/18	0	0/22	0
	Spleen	Haematopoiesis, extramedullary		23/23	100	19/19	100	22/22	100
		Myelopoiesis		1/23	4.3	0/19	0	0/22	0
		Lymphoid hyperplasia		0/23	0	0/19	0	9/22	40.9
		Lymphoma		3/23	13	0/19	0	0/22	0
	Thymus	Lymphoid hyperplasia		7/11	63.6	3/15	20	12/28	66.6
		Lymphoma		2/11	18.1	0/15	0	0/18	0
	Lymph nodes	Lymphoid hyperplasia	all tissues	3/23	13	18/19	94.7	17/22	77.2
		Lymphoma		2/23	8.6	0/19	0	0/22	0
