# Supplementary material for: Impaired nuclear PTEN function drives macrocephaly, lymphadenopathy and late-onset cancer in PTEN hamartoma tumour syndrome
Source: Dis Model Mech. 2026 Jan 7;19(1):dmm052527. doi: 10.1242/dmm.052527 (PMC12817337; doi:10.1242/dmm.052527)
Supplement: Table S8. DNA constructs [file dmm-19-052527-TableS8.xlsx]

## Sheet: Table S8
Table S8: DNA constructs
	Plasmid construct	Purpose
	pHR SIN IRES Puro PTEN wild-type, C124S, R173C, R173H, D252G, K66R, R173C K66R, R14G, D24V, G36R, H61R, I67R, M134I, C136R, W274L	Lentiviral expression of PTEN wild-type and mutants in U-87 MG cells
	pHR SIN GFP	Lentiviral expression of GFP in U-87 MG cells
	pHR SIN GFP-ITK PH-GRP1 PH	Lentiviral expression of GFP-ITK PH-GRP1 PH domains in U-87 MG cells
	p-CMV-VSV-G, pCMV-dR8.91 and pCMV-dR8.2	Packaging vectors for lentiviral production
	pGEX-6P-1 PTEN wild-type, C124S, D252G, R173C	Expression of GST tagged PTEN wild-type and mutants in E. coli for recombinant protein purification
	pEBG2T empty, PTEN wild-type, C124S, R173C	Expression of GST tagged PTEN wild-type and mutants in mammalian cells for recombinant protein purification
	EGFPN3 PTEN wild-type, R173C	Expression of PTEN wild-type and R173C with a C-terminal GFP Tag in mammalian cells
	Rluc-PTEN-YFP wild-type, Rluc-PTENR173C-YFP, Rluc-PTENR173H-YFP	Expression of intramolecular BRET-based fusions for conformational readouts and live cell imaging, in HEK and Hela PTEN KO cells
