# Supplementary material for: Impaired nuclear PTEN function drives macrocephaly, lymphadenopathy and late-onset cancer in PTEN hamartoma tumour syndrome
Source: Dis Model Mech. 2026 Jan 7;19(1):dmm052527. doi: 10.1242/dmm.052527 (PMC12817337; doi:10.1242/dmm.052527)
Supplement: Table S9. Primers for site-directed mutagenesis [file dmm-19-052527-TableS9.xlsx]

## Sheet: Table S9
	Table S9: Primers for site-directed mutagenesis
	PTEN mutation	Primers for site directed mutagenesis
		Forward Primer	Reverse Primer
	R173C	5’TTCCCAGTCAGAGGtgcTATGTGTATTATTATAGC 3’	5’GCTATAATAATACACATAGCACCTCTGACTGGGAA3’
	R173H	5’ CAGTCAGAGGcacTATGTGTATTATTATAG 3’	5’ GGAATAGTTACTCCCTTTTTG 3’
