# Supplementary material for: Impaired nuclear PTEN function drives macrocephaly, lymphadenopathy and late-onset cancer in PTEN hamartoma tumour syndrome
Source: Dis Model Mech. 2026 Jan 7;19(1):dmm052527. doi: 10.1242/dmm.052527 (PMC12817337; doi:10.1242/dmm.052527)
Supplement: Table S10. Primers used for genotyping [file dmm-19-052527-TableS10.xlsx]

## Sheet: Table S10
	Table S10: Primers used for genotyping
	Mouse line	Primers for genotyping	Expected size of PCR product
	Pten+/-	Pten common: 5’ TTGCACAGTATCCTTTTGAAG 3’	Wild-type: 240bp
		Pten WT: 5’ GTCTCTGGTCCTTACTTCC 3’	Mutant: 320bp
		Pten Neo: 5’ ACGAGACTAGTGAGACGTGC 3’
	Pten+/R173C	Pten R173C F: 5’ GTAAACAGGTTTGTGAAGACTTGC 3’	Wild-type: 564bp
		Pten R173C R: 5’ AAGTTTTCCGACACACAGACAG 3’	Mutant: 397bp and 167bp (seen after EcoNI digestion)
	Ptenflox/flox	Pten flox F: 5’ CAAGCACTCTGCGAACTGAG 3’	Wild-type: 156bp
		Pten flox R: 5’ AAGTTTTTGAAGGCAAGATGC 3’	Mutant: 328bp
	Cag-Cre-ERT2	CreERT2 F: 5’ GAATGTGCCTGGCTAGAGATC 3’	PCR product of transgene at 190bp
		CreERT2 R: 5’ GCAGATTCATCATGCGGA 3’
	Emx1-Cre	iCre 250S F: 5’ GAGGGACTACCTCCTGTACC 3’	PCR product of transgene at 630bp
		iCre 880AS R: 5’ TGCCCAGAGTCATCCTTGGC 3’
