# Supplementary material for: Impaired nuclear PTEN function drives macrocephaly, lymphadenopathy and late-onset cancer in PTEN hamartoma tumour syndrome
Source: Dis Model Mech. 2026 Jan 7;19(1):dmm052527. doi: 10.1242/dmm.052527 (PMC12817337; doi:10.1242/dmm.052527)
Supplement: Table S11. Antibodies used [file dmm-19-052527-TableS11.xlsx]

## Sheet: Table S11
Table S11: Antibodies used
A. Antibodies used for western blotting
	Antibody	Supplier	Catalogue number	Species reactivity	Dilution
	PTEN	Cell Signaling Technology	9552	Rabbit	1:1000
	AKT P-S473	Cell Signaling Technology	9271	Rabbit	1:1000
	AKT P-T308	Cell Signaling Technology	9275	Rabbit	1:500
	AKT	Cell Signaling Technology	9272	Rabbit	1:1000
	S6 P-S240/244	Cell Signaling Technology	2215	Rabbit	1:1000
	S6 P-S235/236	Cell Signaling Technology	2211	Rabbit	1:1000
	S6	Cell Signaling Technology	2217	Rabbit	1:1000
	p70 S6K P-T389	Cell Signaling Technology	9205	Rabbit	1:1000
	p70 S6K	Cell Signaling Technology	9202	Rabbit	1:1000
	PTEN P-380/82/83	Cell Signaling Technology	9554	Rabbit	1:1000
	PTEN P-Thr366	Selleckchem	#F2618	Rabbit	1:1000
	PRAS40 P-T246	Cell Signaling Technology	2640	Rabbit	1:1000
	PRAS40	Cell Signaling Technology	2610	Rabbit	1:1000
	FoxO1 P-T24/FoxO3a P-T32	Cell Signaling Technology	9464	Rabbit	1:1000
	FoxO3a	Cell Signaling Technology	2497	Rabbit	1:1000
	γH2AX	Sigma-Aldrich	05-636	Mouse	1:1000
	Vinculin	Sigma-Aldrich	V-9131	Mouse	1:10,000
	GAPDH	Cell Signaling Technology	2218	Rabbit	1:10,000
	GFP	Cell Signaling Technology	2956	Rabbit	1:2000
B. Antibodies used for IHC
	Antibody	Supplier	Catalogue number	Species reactivity	Dilution
	PTEN	Cell Signaling Technology	9559	Rabbit	1:100
	pAKT Ser473	Cell Signaling Technology	4060	Rabbit	1:50
	NeuN	Millipore	MAB377	Mouse	1:300
	GFAP	Sigma Aldrich	C9205	Mouse	1:1000
	Olig2	Merck-Millipore	AB9610	Rabbit	1:500
C. Antibodies used for flow cytometry
	Antibody	Fluorochrome	Clone	Surface/intracellular	Supplier	Catalogue number	Dilution
	B220	AF700	RA36B2	Surface	Biolegend	103231	1:100
	TCRβ	BV711	H57-597	Surface	Biolegend	109243	1:100
