# Supplementary material for: Impaired nuclear PTEN function drives macrocephaly, lymphadenopathy and late-onset cancer in PTEN hamartoma tumour syndrome
Source: Dis Model Mech. 2026 Jan 7;19(1):dmm052527. doi: 10.1242/dmm.052527 (PMC12817337; doi:10.1242/dmm.052527)
Supplement: Table S12. qRT PCR primers [file dmm-19-052527-TableS12.xlsx]

## Sheet: Table S12
Table S12: qRT PCR primers
Gene	Primers for qRT PCR
PTEN	PTEN EXON 5 F: 5’ CTGCAGAGTTGCACAGTATCC 3’
	PTEN EXON 5 R: 5’ GAATTGTGACTCCCTTTTTGTCTCTGG 3’
GAPDH	GAPDH F: 5’ GTGAAGGTCGGAGTCAACGG 3’
	GAPDH R: 3’ GAGGGATCTCGCTCCTGGAA 3’
