# Supplementary material for: Impaired nuclear PTEN function drives macrocephaly, lymphadenopathy and late-onset cancer in PTEN hamartoma tumour syndrome
Source: Dis Model Mech. 2026 Jan 7;19(1):dmm052527. doi: 10.1242/dmm.052527 (PMC12817337; doi:10.1242/dmm.052527)
Supplement: Table S13. Statistical tests and p values [file dmm-19-052527-TableS13.xlsx]

## Sheet: Table S13
Table S13: Statistical tests and p values
Figure 1D: PIP3 biosensor localisation
Statistical test used	Ordinary Two-way ANOVA
Alpha	0.05
Source of Variation	P value	P value summary
Interaction	0.0002	***
Time of treatment	<0.0001	****
Type of PTEN variant/treatment	<0.0001	****
Tukey's multiple comparisons test	Summary	Adjusted P Value
0 min:untreated vs. 0 min:GDC0941	***	0.0002
0 min:untreated vs. 0 min:PTEN WT	****	<0.0001
0 min:untreated vs. 0 min:PTEN R173C	****	<0.0001
0 min:PTEN WT vs. 0 min:PTEN R173C	ns	>0.9999
2 min:untreated vs. 2 min:GDC0941	****	<0.0001
2 min:untreated vs. 2 min:PTEN WT	****	<0.0001
2 min:untreated vs. 2 min:PTEN R173C	****	<0.0001
2 min:PTEN WT vs. 2 min:PTEN R173C	*	0.0488
Figure 1F, pPTEN 380/2/3 levels
Statistical test used	Unpaired t test
P value	0.0004
P value summary	***
One- or two-tailed P value?	Two-tailed
Figure 1I, PTEN nuclar loacalisation, LentiX cells
Statistical test used
Two-way ANOVA	Ordinary
Alpha	0.05
Source of Variation	P value	P value summary
Interaction	0.0148	*
Time of treatmnent	<0.0001	****
Type of PTEN variant	<0.0001	****
Tukey's multiple comparisons test	Summary	Adjusted P Value
0:PTEN vs. 0:PTENR173C	****	<0.0001
2:PTEN vs. 2:PTENR173C	****	<0.0001
4:PTEN vs. 4:PTENR173C	****	<0.0001
6:PTEN vs. 6:PTENR173C	****	<0.0001
Figure 2E, Insulin Tolerance Tests
Statistical test used	Unpaired t test
Comparison	P value	P value summary	One- or two-tailed P value?
Pten+/+ vs Pten+/- (top panel)	0.0473	*	Two-tailed
Pten+/+ vs Pten+/R173C (bottom panel)	0.1238	ns	Two-tailed
Figure 2F, Nuclear localisation of PTEN in R173C homozygous MEFs
Statistical test used	Unpaired t test
P value	<0.0001
P value summary	****
One- or two-tailed P value?	Two-tailed
Figure 2G, γH2AX levels in mouse uteri
Statistical test used	Mann Whitney test
Comparison	P value	P value summary
Pten+/+ vs Pten+/-	0.0286	*
Pten+/+ vs Pten+/R173C	0.007	**
Figure 3A, Survival of mice
Top panel: male mice
Log-rank (Mantel-Cox) test
P value	<0.0001
P value summary	****
Individual comparisons	Test used	P value	P value summary
Pten+/+ vs Pten +/-	Log-rank (Mantel-Cox) test	<0.0001	****
Pten+/+ vs Pten +/-	Gehan-Breslow-Wilcoxon test	<0.0001	****
Pten+/+ vs Pten +/R173C	Log-rank (Mantel-Cox) test	0.0569	ns
Pten+/+ vs Pten +/R173C	Gehan-Breslow-Wilcoxon test	0.0341	*
Pten+/- vs Pten+/R173C	Log-rank (Mantel-Cox) test	<0.0001	****
Pten+/- vs Pten+/R173C	Gehan-Breslow-Wilcoxon test	<0.0001	****
Bottom panel : female mice
Log-rank (Mantel-Cox) test
P value	<0.0001
P value summary	****
Individual comparisons	Test used	P value	P value summary
Pten+/+ vs Pten +/-	Log-rank (Mantel-Cox) test	<0.0001	****
Pten+/+ vs Pten +/-	Gehan-Breslow-Wilcoxon test	<0.0001	****
Pten+/+ vs Pten +/R173C	Log-rank (Mantel-Cox) test	<0.0001	****
Pten+/+ vs Pten +/R173C	Gehan-Breslow-Wilcoxon test	<0.0001	****
Pten+/- vs Pten+/R173C	Log-rank (Mantel-Cox) test	<0.0001	****
Pten+/- vs Pten+/R173C	Gehan-Breslow-Wilcoxon test	<0.0001	****
Figure 3B, Tumour incidence in mice
Statistical test used	Fishers exact test
Male mice (Top panel)
	Pten+/+ vs Pten+/-		Pten+/+ vs Pten+/R173C
Tumour type	P value	P value summary	P value	P value summary
GI focal hyperplasia	0.1801	ns	0.5862	ns
GI adenoma	0.6041	ns	>0.9999	ns
Thyroid focal hyperplasia	0.0004	***	>0.9999	ns
Thyroid adenoma	0.0096	**	>0.9999	ns
Adrenal pheochromocytoma	<0.0001	****	<0.0001	****
Prostate LG PINs	0.3353	ns	0.1571	ns
Prostate HG PINs	0.0184	*	>0.9999	ns
Prostate adenocarcinoma	>0.9999	ns	>0.9999	ns
Female mice (Bottom panel)
	Pten+/+ vs Pten+/-		Pten+/+ vs Pten+/R173C
Tumour type	P value	P value summary	P value	P value summary
GI focal hyperplasia	0.0341	*	>0.9999	ns
GI adenoma	0.0346	*	>0.9999	ns
Thyroid focal hyperplasia	0.0334	*	>0.9999	ns
Thyroid adenoma	0.0834	ns	>0.9999	ns
Adrenal pheochromocytoma	<0.0001	****	0.0226	*
Mammary AME	0.1986	ns	>0.9999	ns
Mammary Malignant tumour	0.4524	ns	0.4889	ns
Atypical endometrial hyperplaisa	<0.0001	****	>0.9999	ns
Figure 3E, Lymphoid hyperplasia grade
Statistical test used	Fishers exact test
	Pten+/+ vs Pten+/-		Pten+/+ vs Pten+/R173C
	P value	P value summary	P value	P value summary
Males	<0.0001	****	0.5956	ns
Females	<0.0001	****	0.0029	**
Figure 3F, B cell proportion
Statistical test used	Ordinary one-way ANOVA
P value	<0.0001
P value summary	****
Tukey's multiple comparisons test	Summary	Adjusted P Value
Pten+/+ vs. Pten+/-	****	<0.0001
Pten+/+ vs. Pten+/R173C	***	0.0005
Figure 3G, T cell proportion
Statistical test used	Ordinary one-way ANOVA
P value	<0.0001
P value summary	****
Tukey's multiple comparisons test	Summary	Adjusted P Value
Pten+/+ vs. Pten+/-	****	<0.0001
Pten+/+ vs. Pten+/R173C	***	0.0003
Figure 4B, brain mass analysis
Left panel (Brain mass)
Statistical test used
Two-way ANOVA	Ordinary
Alpha	0.05
Source of Variation	P value	P value summary
Interaction	0.2229	ns
Sex	0.2547	ns
Genotype	<0.0001	****
Tukey's multiple comparisons test	Summary	Adjusted P Value
Males:Pten +/+ vs. Males:Pten +/-	****	<0.0001
Males:Pten +/+ vs. Males:Pten +/R173C	****	<0.0001
Females:Pten +/+ vs. Females:Pten +/-	****	<0.0001
Females:Pten +/+ vs. Females:Pten +/R173C	****	<0.0001
Middle panel (Body mass)
Statistical test used
Two-way ANOVA	Ordinary
Alpha	0.05
Source of Variation	P value	P value summary
Interaction	0.8673	ns
Sex	<0.0001	****
Genotype	0.0017	**
Tukey's multiple comparisons test	Summary	Adjusted P Value
Males:Pten +/+ vs. Males:Pten +/-	ns	0.7871
Males:Pten +/+ vs. Males:Pten +/R173C	*	0.0258
Females:Pten +/+ vs. Females:Pten +/-	ns	0.8666
Females:Pten +/+ vs. Females:Pten +/R173C	ns	0.3145
Right panel (Brain mass as % of body mass)
Statistical test used
Two-way ANOVA	Ordinary
Alpha	0.05
Source of Variation	P value	P value summary
Interaction	0.0028	**
Sex	<0.0001	****
Genotype	<0.0001	****
Tukey's multiple comparisons test	Summary	Adjusted P Value
Males:Pten +/+ vs. Males:Pten +/-	**	0.0016
Males:Pten +/+ vs. Males:Pten +/R173C	****	<0.0001
Females:Pten +/+ vs. Females:Pten +/-	**	0.0074
Females:Pten +/+ vs. Females:Pten +/R173C	****	<0.0001
Figure 4D, CC width
Statistical test used	Unpaired t test
Comparison	P value	P value summary	One- or two-tailed P value?
Pten+/+ vs Pten+/-	0.0507	ns	Two-tailed
Pten+/+ vs Pten+/R173C	0.0318	*	Two-tailed
Figure 4E, CC width at indicated Bregma levels
Left panel (CC width, Pten+/+ and Pten+/- mice)
Statistical test used
Two-way RM ANOVA	Matching: Stacked
Alpha	0.05
Source of Variation	P value	P value summary
Bregma level x Genotype	0.0973	ns
Bregma level	<0.0001	****
Genotype	<0.0001	****
Subject	0.1482	ns
Uncorrected Fisher's LSD	Summary	Individual P Value
Row 1 (-1.96)	***	0.0002
Row 2 (-1.82)	****	<0.0001
Row 3 (-1.70)	****	<0.0001
Row 4 (-1.58)	***	0.0001
Right panel (CC width, Pten+/+ and Pten+/R173C mice)
Statistical test used
Two-way RM ANOVA	Matching: Stacked
Alpha	0.05
Source of Variation	P value	P value summary
Bregma level x Genotype	0.4317	ns
Bregma level	<0.0001	****
Genotype	0.0327	*
Subject	<0.0001	****
Uncorrected Fisher's LSD	Summary	Individual P Value
Row 1 (-1.96)	*	0.0278
Row 2 (-1.82)	**	0.0098
Row 3 (-1.70)	**	0.0065
Row 4 (-1.58)	ns	0.0622
Figure 4F, quantification of CC parameters
Top right panel (CC length)
Statistical test used	Repeated measures one -way ANOVA
P value	0.0049
P value summary	**
Uncorrected Fisher's LSD	Summary	Individual P Value
Pten+/+ vs. Pten +/-	**	0.0043
Pten+/+ vs. Pten+/R173C	**	0.0026
Pten +/- vs. Pten +/R173C	ns	0.4293
Bottom left panel (CC thickness)
Statistical test used	Repeated measures one -way ANOVA
P value	0.0494
P value summary	*
Uncorrected Fisher's LSD	Summary	Individual P Value
Pten+/+ vs. Pten +/-	*	0.03
Pten+/+ vs. Pten+/R173C	*	0.0336
Pten +/- vs. Pten +/R173C	ns	0.9106
Bottom right panel (CC area)
Statistical test used	Repeated measures one -way ANOVA
P value	0.0047
P value summary	**
Uncorrected Fisher's LSD	Summary	Individual P Value
Pten+/+ vs. Pten +/-	**	0.0052
Pten+/+ vs. Pten+/R173C	**	0.0022
Pten +/- vs. Pten +/R173C	ns	0.2221
Figure 4G, analysis of coronal sections
Left panel (Number of cells/box)
Statistical test used	Unpaired t test
Comparison	P value	P value summary	One- or two-tailed P value?
Pten+/+ vs Pten+/-	0.0513	ns	Two-tailed
Pten+/+ vs Pten+/R173C	0.2602	ns	Two-tailed
Left panel (cell density/mm2)
Statistical test used	Unpaired t test
Comparison	P value	P value summary	One- or two-tailed P value?
Pten+/+ vs Pten+/-	0.0305	*	Two-tailed
Pten+/+ vs Pten+/R173C	0.0996	ns	Two-tailed
Figure 4H, OLIG2 positive cells quantification
Statistical test used	Unpaired t test
Comparison	P value	P value summary	One- or two-tailed P value?
Pten+/+ vs Pten+/-	0.9203	ns	Two-tailed
Pten+/+ vs Pten+/R173C	0.0452	*	Two-tailed
Figure 5B, cell body size
Top panel (Pten+/+ and Pten -/-)
Statistical test used	Mann-Whitney test
P value	<0.0001
P value summary	****
Middle panel (Pten+/+ and Pten +/-)
Statistical test used	Mann-Whitney test
P value	0.2609
P value summary	ns
Bottom panel (Pten+/+ and Pten +/R173C)
Statistical test used	Mann-Whitney test
P value	0.0028
P value summary	**
Figure 5C, neuronal complexity
Top panel (Pten+/+ and Pten -/-)
Statistical test used
Two-way RM ANOVA	Matching: Stacked
Alpha	0.05
Source of Variation	P value	P value summary
Distance from cell body x Genotype	<0.0001	****
Distance from cell body	<0.0001	****
Genotype	0.0032	**
Subject	<0.0001	****
Uncorrected Fisher's LSD
Distance from cell body	Summary	Individual P Value
0	ns	>0.9999
10	ns	0.233
20	ns	0.6269
30	ns	0.1201
40	**	0.0027
50	***	0.0002
60	****	<0.0001
70	****	<0.0001
80	****	<0.0001
90	****	<0.0001
100	****	<0.0001
110	****	<0.0001
120	****	<0.0001
130	****	<0.0001
140	***	0.0005
150	**	0.0061
160	*	0.0441
170	ns	0.0556
180	ns	0.1695
190	ns	0.4418
200	ns	0.5707
Middle panel (Pten+/+ and Pten +/-)
Statistical test used
Two-way RM ANOVA	Matching: Stacked
Alpha	0.05
Source of Variation	P value	P value summary
Distance from cell body x Genotype	0.9989	ns
Distance from cell body	<0.0001	****
Genotype	0.7399	ns
Subject	<0.0001	****
Bottom panel (Pten+/+ and Pten +/R173C)
Statistical test used
Two-way RM ANOVA	Matching: Stacked
Alpha	0.05
Source of Variation	P value	P value summary
Distance from cell body x Genotype	0.2396	ns
Distance from cell body	<0.0001	****
Genotype	0.0891	ns
Subject	<0.0001	****
Figure 5E, Axon diameter
Left panel (Axon diameter)
Statistical test used	Kruskal-Wallis test
P value	0.0588
P value summary	ns
Figure 5F, G-ratio
Statistical test used	Kruskal-Wallis test
P value	<0.0001
P value summary	****
Dunn's multiple comparisons test	Summary	Adjusted P Value
Pten+/+ vs. Pten +/-	****	<0.0001
Pten+/+ vs. Pten+/R173C	****	<0.0001
Pten +/- vs. Pten +/R173C	ns	0.2319
Figure 5G, Correlation between axon diameter and g-ratio
Statistical test used	Simple linear regression
PTEN WT slope	0.08419
PTEN +/- slope	0.08145
PTEN +/R173C slope	0.08195
Linear regression - slope comparison	Summary	P value
Pten+/+ vs. Pten +/-	ns	0.297
Pten+/+ vs. Pten+/R173C	ns	0.3774
Pten +/- vs. Pten +/R173C	ns	0.8492
Figure S3B, pPTEN 380/2/3 levels
Statistical test used	One-Way ANOVA
P value	<0.0001
P value summary	****
Tukey's multiple comparisons test	Summary	Adjusted P Value
PTEN-WT vs. PTEN-R173C	****	<0.0001
PTEN-WT vs. PTEN-R173H	****	<0.0001
PTEN-R173C vs. PTEN-R173H	ns	0.8438
Figure S5A, pPTEN Thr 366 levels
Statistical test used	Unpaired t test
P value	0.3569
P value summary	ns
One- or two-tailed P value?	Two-tailed
Figure S8A, PTEN nuclear localisation in R173C hemizygous MEFs
Statistical test used	Unpaired t test
P value	<0.0001
P value summary	****
One- or two-tailed P value?	Two-tailed
Figure S8B, Impact of GDC0941 on nuclear lcoalisation of PTEN
Statistical test used	Unpaired t test
P value	0.1451
P value summary	ns
One- or two-tailed P value?	Two-tailed
Figure S9B, γH2AX levels in mouse kidneys
Statistical test used	Mann Whitney test
Comparison	P value	P value summary
Pten+/+ vs Pten+/-	0.0011	**
Pten+/+ vs Pten+/R173C	0.0086	**
Figure S9C, γH2AX levels in mouse livers
Statistical test used	Mann Whitney test
Comparison	P value	P value summary
Pten+/+ vs Pten+/-	<0.0001	****
Pten+/+ vs Pten+/R173C	0.0225	*
Figure S14' impact of genetic background on brain mass
Left panel (3 months)
Statistical test used	One-Way ANOVA
P value	<0.0001
P value summary	****
Tukey's multiple comparisons test	Summary	Adjusted P Value
Pten +/+ vs Pten +/- (B6)	****	<0.0001
Pten +/+ vs Pten +/- (B6 x SV129)	****	<0.0001
Pten +/+ vs Pten +/R173C (B6)	****	<0.0001
Pten +/+ vs Pten +/R173C (B6 x SV129)	****	<0.0001
Right panel (6 months)
Statistical test used	One-Way ANOVA
P value	<0.0001
P value summary	****
Tukey's multiple comparisons test	Summary	Adjusted P Value
Pten +/+ vs Pten +/- (B6)	****	<0.0001
Pten +/+ vs Pten +/- (B6 x SV129)	****	<0.0001
Pten +/+ vs Pten +/R173C (B6)	****	<0.0001
Pten +/+ vs Pten +/R173C (B6 x SV129)	****	<0.0001
Figure S15B, γH2AX levels in mouse brains
Statistical test used	Mann Whitney test
Comparison	P value	P value summary
Pten+/+ vs Pten+/-	0.2403	ns
Pten+/+ vs Pten+/R173C	0.0541	ns
Figure S16A , Sociability test, male mice, empty cage vs mouse
Statistical test used	One-Way ANOVA
P value	<0.0001
P value summary	****
Tukey's multiple comparisons test	Summary	Adjusted P Value
+/+ cage vs. +/R173C cage	ns	0.9815
+/+ mouse vs. +/R173C mouse	ns	0.7565
Figure S16B, Sociability test, male mice, DI
Statistical test used	Unpaired t test
P value	0.7027
P value summary	ns
One- or two-tailed P value?	Two-tailed
Figure S16C, Sociability test, female mice, empty cage vs mouse
Statistical test used	One-Way ANOVA
P value	0.0037
P value summary	**
Tukey's multiple comparisons test	Summary	Adjusted P Value
+/+ cage vs. +/R173C cage	ns	0.9995
+/+ mouse vs. +/R173C mouse	ns	0.9643
Figure S16D, Sociability test, female mice, DI
Statistical test used	Unpaired t test
P value	0.7043
P value summary	ns
One- or two-tailed P value?	Two-tailed
Figure S17B, Open field test, male mice, total distance travelled
Statistical test used	Mann Whitney test
P value	0.0757
P value summary	ns
Figure S17C, Open field test, male mice, moving/not moving
Statistical test used	Mann Whitney test
Comparison	P value	P value summary
Pten+/+ moving vs Pten+/R173C moving	0.1323	ns
Pten+/+ not moving vs Pten+/R173C not moving	0.1323	ns
Figure S17D, Open field test, male mice, time spent at wall/center/small center
Statistical test used	Mann Whitney test
Comparison	P value	P value summary
Pten+/+ vs Pten+/R173C (Wall)	0.5326	ns
Pten+/+ vs Pten+/R173C (center)	0.2903	ns
Pten+/+ vs Pten+/R173C (small center)	0.7944	ns
Figure S17E, Open field test, male mice, total fecal boli count
Statistical test used	Mann Whitney test
P value	0.962
P value summary	ns
Figure S17F, Open field test, female mice, total distance travelled
Statistical test used	Mann Whitney test
P value	0.026
P value summary	*
Figure S17G' Open field test, female mice, moving/not moving
Statistical test used	Mann Whitney test
Comparison	P value	P value summary
Pten+/+ moving vs Pten+/R173C moving	0.0267	*
Pten+/+ not moving vs Pten+/R173C not moving	0.0267	*
Figure S17H, Open field test, female mice, time spent at wall/center/small center
Statistical test used	Mann Whitney test
Comparison	P value	P value summary
Pten+/+ vs Pten+/R173C (Wall)	0.724	ns
Pten+/+ vs Pten+/R173C (center)	0.5896	ns
Pten+/+ vs Pten+/R173C (small center)	0.3809	ns
Figure S17I, Open field test, female mice, total fecal boli count
Statistical test used	Mann Whitney test
P value	0.5093
P value summary	ns
Figure S18A, hole board test
Statistical test used	Mann Whitney test
Comparison	P value	P value summary
Pten+/+ vs Pten+/R173C (male mice)	0.3461	ns
Pten+/+ vs Pten+/R173C (female mice)	0.0416	*
Figure S18B, marble burying test
Statistical test used	Mann Whitney test
Comparison	P value	P value summary
Pten+/+ vs Pten+/R173C (male mice)	0.3402	ns
Pten+/+ vs Pten+/R173C (female mice)	0.4811	ns
